# Supplementary material for: Drought stress stimulates endocytosis and modifies membrane lipid order of rhizodermal cells of Medicago truncatula in a genotype-dependent manner
Source: BMC Plant Biol. 2019 May 28;19:221. doi: 10.1186/s12870-019-1814-y (PMC6537417; doi:10.1186/s12870-019-1814-y)
Supplement: Supplementary file 1 — Table S1. Values of the traits of Medicago truncatula accessions after 12 days in pouches without PEG (none) or with PEG treatment on biomasses and root architectural traits. Mean ± standard deviation of 15 seedlings. (XLSX 20 kb) [file 12870_2019_1814_MOESM1_ESM.xlsx]

## Sheet: Feuil1
Accession abbreviation	HapMap ID	Line	Accession name	Country of origin	Treatment	Plant biomass (g)		Shoot biomass (g)		Root biomass (g)		Total Projected Root Length (cm)		Specific root length (cm/mg)		LR number		LR insertion angle (°)
						Mean	Standard Deviation	Mean	Standard Deviation	Mean	Standard Deviation	Mean	Standard Deviation	Mean	Standard Deviation	Mean	Standard Deviation	Mean	Standard Deviation
A17 ∞	HM101	L000738	Jemalong A17	Australia	none	11.39	1.6	7.73	1.2	3.664	0.49	72.0374	26.53	19.6609	6.92463	17.25	5.92	49.95	7.51
HM013 *	HM013	L000648	Salse042B	France	none	14.1827	1.70674	6.59133	0.667103	7.59133	0.697336	50.65	11.2	6.67208	2.06732	7.208	7.11	19.351	19.351
HM004 *	HM004	L000736	DZA045-6	Algeria	none	7.66	0.87	5.65	0.75	2.00778	0.3	25.063	11.66	12.483	3.95452	12.92	4.59	47.4	4.48
HM012 *	HM012	L000239	SA026063TR.1	Morocco	none	9.29	1.98	6.85	1.52	2.43444	0.49	33.934	8.1	13.9391	2.42989	9.27	2.41	58.62	8.6
HM003 *	HM003	L000544	ESP105-L	Spain	none	14.4879	2.27666	9.11143	0.780063	5.37643	1.03867	85.59	18.13	15.9195	2.76775	8.821	4.26	23.348	23.348
HM010 *	HM010	L000154	SA024714TR.1	Italy	none	12.9286	2.39778	8.37143	0.779543	4.55714	1.32856	51.33	10.57	11.2636	0.979246	11.667	8.117	24.292	24.292
HM001 *	HM001	L000163	SA022322TR.1	Syria	none	9.87308	2.70684	6.54615	1.24363	3.32692	0.974204	68.26	24.27	20.5175	4.381	9.192	6.438	19.622	19.622
HM026 #	HM026	L000450	F11008-C	France	none	10.54	2.08	6.86	1.28	3.67778	0.9	53.6903	10.08	14.5986	2.18588	6.78	1.86	55.71	6.25
HM014 *	HM014	L000542	DZA233-4	Algeria	none	11.7921	2.65319	7.50786	0.855014	4.28429	1.46379	70.66	7.89	16.4928	2.94051	9.679	5.416	19.056	19.056
HM002 *	HM002	L000174	SA028064TR.1	Cyprus	none	14.18	1.95	9.21	1.29	4.97	1.17	87.2454	19.34	17.5544	3.16348	13.57	3.26	63.04	5.48
HM005 *	HM005	L000734	DZA315-16	Algeria	none	9.25	1.39	6.62	1	2.62833	0.52	61.3993	8.8	23.3605	1.9231	17.25	2.25	62.24	5.24
HM015 *	HM015	L000550	F11013-3	France	none	9.04571	2.93466	5.88286	1.25806	3.16286	1.20645	36.17	10.99	11.4359	1.52866	3.758	3.758	25.118	25.118
HM016 *	HM016	L000049	SA009707TR.1	Tunisia	none	8.71846	3.67532	5.50385	1.44792	3.21462	1.63407	43.66	15.04	13.5817	1.40272	3.868	3.868	30.338	30.338
HM298 #	HM298	L001217	P003617	Algeria	none	8.72	2.9	6.21	1.89	2.51714	1.11	61.0168	11.4	24.2405	1.3406	14.69	9.43	61.2	4.15
HM011 *	HM011	L000543	DZA327-7	Algeria	none	11.9067	3.47209	7.43533	1.40944	4.47133	1.54775	61.37	20.55	13.7252	1.8202	12.421	10.461	23.95	23.95
A17 ∞	HM101	L000738	Jemalong A17	Australia	PEG	7.16	1.73	5.09	1.17	2.07333	0.71	58.0932	13.5	28.0192	3.12847	14.71	3.55	49.43	11.85
HM013 *	HM013	L000648	Salse042B	France	PEG	8.91273	1.62532	5.48545	0.628837	3.42727	0.774004	38.33	4.91	11.1838	1.1208	9	9.768	20.721	20.721
HM004 *	HM004	L000736	DZA045-6	Algeria	PEG	5.17	0.99	3.74	0.9	1.42154	0.33	15.9787	6.67	17.1	3.75552	5.46	2.5	41.62	6.97
HM012 *	HM012	L000239	SA026063TR.1	Morocco	PEG	7	1.74	4.96	1.06	2.03778	0.86	21.9703	9.13	10.7815	2.55705	6.78	2.39	57.4	3.61
HM003 *	HM003	L000544	ESP105-L	Spain	PEG	11.92	2.1418	7.81429	0.808839	4.10571	0.96288	64.57	11.95	15.7269	2.46689	11.233	6.004	20.256	20.256
HM010 *	HM010	L000154	SA024714TR.1	Italy	PEG	10.6405	2.11655	7.11267	1.04174	3.52786	1.04852	48.94	12.67	13.8724	1.49231	11.333	8.079	29.45	29.45
HM001 *	HM001	L000163	SA022322TR.1	Syria	PEG	8.724	1.907	6.05933	0.77	2.66467	0.855	53.19	17.53	19.9612	3.70886	7.433	4.974	24.048	24.048
HM026 #	HM026	L000450	F11008-C	France	PEG	10.42	1.18	7.16	0.87	3.25444	0.46	39.6907	9.31	11.2424	2.47363	11.3	4.95	56.13	6.65
HM014 *	HM014	L000542	DZA233-4	Algeria	PEG	11.8307	2.59654	8.062	1.03405	3.76867	1.06112	58.14	8.21	15.4272	2.28983	10.3	7.307	23.334	23.334
HM002 *	HM002	L000174	SA028064TR.1	Cyprus	PEG	13.51	1.5	9.3	0.82	4.20636	0.77	101.456	17.08	25.1054	3.11962	8.57	3.06	62.03	4.18
HM005 *	HM005	L000734	DZA315-16	Algeria	PEG	9.1	1.17	6.12	0.81	2.9775	0.46	61.5103	14.33	20.6584	3.22517	13.07	2.23	57.8872	4.14
HM015 *	HM015	L000550	F11013-3	France	PEG	9.35214	3.16053	6.11214	1.23374	3.24	1.50871	34.84	13.02	10.7531	2.71237	4.667	3.356	19.871	19.871
HM016 *	HM016	L000049	SA009707TR.1	Tunisia	PEG	9.37769	2.30961	6.08	0.795704	3.29769	1.29718	36.62	13.85	11.1047	2.4254	5.286	3.42	30.784	30.784
HM298 #	HM298	L001217	P003617	Algeria	PEG	10.07	2.62	7.06	1.79	3.01154	1.01	52.8624	18.66	17.5533	2.0286	22.15	10.32	65.86	5.19
HM011 *	HM011	L000543	DZA327-7	Algeria	PEG	12.06	2.99633	7.77077	1.27851	4.28923	1.37766	56.89	15.58	13.2635	1.91776	13.958	9.177	27.838	27.838
Legend
#	chosen from the leaf dehydration assay (Zhang et al., 2015; https://doi.org/10.1111/pce.12520)
*	successfully germinated from Medicago core collection CC16 (Ronfort et al., 2006; https://doi.org/10.1186/1471-2229-6-28)
∞	Reference genotype due to the genome sequencing effort (Young et al., 2011; https://doi.org/10.1038/nature10625)
